# Supplementary material for: Application of Radiomics in Melanoma: A Systematic Review and Meta-Analysis
Source: Cancers (Basel). 2025 Sep 26;17(19):3130. doi: 10.3390/cancers17193130 (PMC12524276; doi:10.3390/cancers17193130)
Supplement: Supplementary file 1 [file cancers-17-03130-s001.zip]

Archive with 5 entries (5 files):
- Figure S1.pdf
- Table S1.pdf
- Table S2_PRISMA_2020_checklist.pdf
- Table S3.xlsx
- Table S4.xlsx
