# Supplementary material for: Application of Radiomics in Melanoma: A Systematic Review and Meta-Analysis
Source: Cancers (Basel). 2025 Sep 26;17(19):3130. doi: 10.3390/cancers17193130 (PMC12524276; doi:10.3390/cancers17193130)
Supplement: Supplementary file 1 [file cancers-17-03130-s001.zip › Table S3.xlsx]

## Sheet: Sheet1
Title	Year of pubblication	Number	N° of patients	N° of lesions	Therapy	Imaging	End-point	Type fo analysis (2D, 3D)	Molecular analysis		Setting of disease
A CT-Based Radiomics Nomogram Model for Differentiating Primary Malignant Melanoma of the Esophagus from Esophageal Squamous Cell Carcinoma	2023	1	122	na	na/other	CT	differential diagnosis	3D	NA		advanced
Radiomic analysis of patient and interorgan heterogeneity in response to immunotherapies and BRAF-targeted therapy in metastatic melanoma	2025	2	291	667	any therapy	CT+MRI	therapy response	3D	NA		advanced
Machine Learning Improves the Prediction of Responses to Immune Checkpoint Inhibitors in Metastatic Melanoma	2023	3	79	168	immunotherapy	CT	therapy response	3D	NA		localized
Prognostic Value of the Radiomics-Based Model in the Disease-Free Survival of Pretreatment Uveal Melanoma: An Initial Result	2023	4	85	na	na/other	MRI	survival prediction	3D	NA		na
Metastatic melanoma treated by immunotherapy: discovering prognostic markers from radiomics analysis of pretreatment CT with feature selection and classification	2022	5	71	503	immunotherapy	CT	survival prediction	3D	NA		advanced
Radiomics for the noninvasive prediction of the BRAF mutation status in patients with melanoma brain metastases	2022	6	59	na	na/other	MRI	mutational status	3D	BRAF Mutation Status		localized
Combination of Whole-Body Baseline CT Radiomics and Clinical Parameters to Predict Response and Survival in a Stage-IV Melanoma Cohort Undergoing Immunotherapy	2022	7	262	na	immunotherapy	CT + PET	therapy response + survival prediction	3D	NA		advanced
Can Whole-Body Baseline CT Radiomics Add Information to the Prediction of Best Response, Progression-Free Survival, and Overall Survival of Stage IV Melanoma Patients Receiving First-Line Targeted Therapy: A Retrospective Register Study	2023	8	91	4727	target therapy	CT + PET	therapy response + survival prediction	3D	NA		advanced
Modeling tumor size dynamics based on real-world electronic health records and image data in advanced melanoma patients receiving immunotherapy	2023	9	91	311	immunotherapy	CT + PET	therapy response	3D	BRAF and NRAS Mutation status		advanced
Principal component analysis of texture features derived from FDG PET images of melanoma lesions	2022	10	26	123	immunotherapy	PET-CT Fdg	technical	3D	NA		advanced
Can Delta Radiomics Improve the Prediction of Best Overall Response, Progression-Free Survival, and Overall Survival of Melanoma Patients Treated with Immune Checkpoint Inhibitors?	2024	11	146	3188	immunotherapy	CT	therapy response + survival prediction	3D	NA		advanced
Predicting the BRAF mutation with pretreatment MRI radiomics features for melanoma brain metastases receiving Gamma Knife radiosurgery	2023	12	30	220	na/other	MRI	mutational status	3D	BRAF Mutation Status		advanced
CT radiomics compared to a clinical model for predicting checkpoint inhibitor treatment outcomes in patients with advanced melanoma	2023	13	620	2352	immunotherapy	CT	therapy response	3D	NA		advanced
PET/CT radiomics for prediction of hyperprogression in metastatic melanoma patients treated with immune checkpoint inhibitors	2022	14	56	330	immunotherapy	CT + PET	therapy response	3D	BRAF Mutation Status		advanced
Textural features in FDG-PET/CT can predict outcome in melanoma patients to treatment with Vemurafenib and Ipililumab	2020	15	26	108	any therapy	PET-CT Fdg	therapy response	3D	NA		advanced
A Machine learning model trained on dual-energy CT radiomics significantly improves immunotherapy response prediction for patients with stage IV melanoma	2021	16	140	6533	immunotherapy	CT	therapy response	3D	NA		advanced
CT texture analysis as a predictor of favorable response to anti-PD1 monoclonal antibodies in metastatic skin melanoma	2022	17	60	127	immunotherapy	CT	therapy response	2D	NA		advanced
Early Readout on Overall Survival of Patients With Melanoma Treated With Immunotherapy Using a Novel Imaging Analysis	2022	18	575	813	immunotherapy	CT	therapy response + survival prediction	3D	NA		advanced
Outcome Prediction at Patient Level Derived from Pre-Treatment 18F-FDG PET Due to Machine Learning in Metastatic Melanoma Treated with Anti-PD1 Treatment	2022	19	56	na	immunotherapy	CT + PET	survival prediction	3D	BRAF mutation status		advanced
The braf p.V600e mutation status of melanoma lung metastases cannot be discriminated on computed tomography by lidc criteria nor radiomics using machine learning	2021	20	103	169	na/other	CT	mutational status	3D	BRAF mutation status		na
Correlating radiomic features of heterogeneity on ct with circulating tumor dna in metastatic melanoma	2020	21	15	70	any therapy	CT	mutational status	na	Detection of ctDNA		advanced
Radiomics, Tumor Volume, and Blood Biomarkers for Early Prediction of Pseudoprogression in Patients with Metastatic Melanoma Treated with Immune Checkpoint Inhibition	2020	22	112	716	immunotherapy	PET-CT Fdg	therapy response	na	NA		advanced
Pilot Study of CT-Based Radiomics Model for Early Evaluation of Response to Immunotherapy in Patients With Metastatic Melanoma	2020	23	50	na	immunotherapy	CT	therapy response	3D	NA		advanced
Metabolic biomarker–based BRAFV600 mutation association and prediction in melanoma	2019	24	70	179	any therapy	PET-CT Fdg	mutational status	2D	BRAF mutation status		advanced
Radiomics biomarkers correlate with CD8 expression and predict immune signatures in melanoma patients	2021	25	52	52	any therapy	PET-CT Fdg	mutational status	na	BRAF mutation status		advanced
Ultra-high-frequency ultrasound and machine learning approaches for the differential diagnosis of melanocytic lesions	2022	26	20	39	na/other	Ultrasound	differential diagnosis	na	NA		advanced
CT texture analysis compared to Positron Emission Tomography (PET) and mutational status in resected melanoma metastases	2020	27	66	66	na/other	PET-CT Fdg	mutational status	3D	BRAF and NRAS Mutation Status		advanced
Baseline clinical and imaging predictors of treatment response and overall survival of patients with metastatic melanoma undergoing immunotherapy	2019	28	103	103	immunotherapy	CT	therapy response + survival prediction	2D	NA		advanced
MRI radiomic features are associated with survival in melanoma brain metastases treated with immune checkpoint inhibitors	2019	29	88	196	immunotherapy	MRI	survival prediction	3D	BRAF, NRAS and NF1 mutation status		advanced
Metastatic melanoma: pretreatment contrast-enhanced CT texture parameters as predictive biomarkers of survival in patients treated with pembrolizumab	2019	30	31	74	immunotherapy	CT	survival prediction	2D	NA		na
Exploring CT Texture Parameters as Predictive and Response Imaging Biomarkers of Survival in Patients With Metastatic Melanoma Treated With PD-1 Inhibitor Nivolumab: A Pilot Study Using a Delta-Radiomics Approach	2021	31	32	94	immunotherapy	CT	survival prediction	2D	NA		advanced
Value of MR-based radiomics in differentiating uveal melanoma from other intraocular masses in adults	2020	32	245	245	na/other	MRI	differential diagnosis	3D	NA		advanced
Predicting response to cancer immunotherapy using noninvasive radiomic biomarkers	2019	33	203	1055	immunotherapy	CT	therapy response	2D	NA		advanced
Virtual biopsy using MRI radiomics for prediction of BRAF status in melanoma brain metastasis	2020	34	53	54	na/other	MRI	mutational status	3D	BRAF mutation status		advanced
Histogram analysis of iodine maps from dual energy computed tomography for monitoring targeted therapy of melanoma patients	2015	35	11	32	target therapy	CT (Dual Energy)	therapy response	3D	BRAF mutation status		advanced
Correlation between SUVmax and CT radiomic analysis using lymph node density in PET/CT-based lymph node staging	2017	36	148	1022	na/other	PET-CT Fdg	technical	3D	NA		advanced
Predicting overall survival in patients with metastatic melanoma on antiangiogenic therapy and recist stable disease on initial posttherapy images using ct texture analysis	2015	37	42	114	target therapy	CT	survival prediction	3D	NA		advanced
Echographic differentation of intraocular melanomas by computer analysis	1992	38	58	58	na/other	Ultrasound	differential diagnosis	2D	NA		advanced
Correlation Analysis of Apparent Diffusion Coefficient Histogram Parameters and Clinicopathologic Features for Prognosis Prediction in Uveal Melanoma	2024	39	53	53	na/other	MRI	technical	3D	NA		advanced
A Decision Support System for the Identification of Metastases of Metastatic Melanoma Using Whole-Body FDG PET/CT Images	2023	40	232	na	immunotherapy	PET-CT Fdg	differential diagnosis	3D	NA		localized
