# Supplementary material for: Application of Radiomics in Melanoma: A Systematic Review and Meta-Analysis
Source: Cancers (Basel). 2025 Sep 26;17(19):3130. doi: 10.3390/cancers17193130 (PMC12524276; doi:10.3390/cancers17193130)
Supplement: Supplementary file 1 [file cancers-17-03130-s001.zip › Table S4.xlsx]

## Sheet: QUADAS-2; Risk of bias
	QUADAS-2 (SYSTEMATIC REVIEW)
Risk of bias
	Patient selection	Index test	Reference standard	Flow and timing
10.1155/2023/6057196	Low	Low	Low	Low
10.1136/jitc-2024-009568	Low	High	Low	Low
10.3390/cancers16152669	Low	High	Unclear	Low
10.1167/iovs.65.8.3	Low	High	High	Low
10.3390/cancers15102700	Low	Low	Low	Low
10.1097/RCT.0000000000001384	Low	Low	Low	Low
10.3390/diagnostics13203210	Low	High	Low	Low
10.1002/psp4.12983	Low	High	Low	Low
10.1016/j.crad.2023.08.012	Low	Low	Low	Low
10.1016/j.ejca.2023.02.017	Low	High	Low	Low
10.1007/s11548-022-02662-8	Low	High	Low	Low
10.1093/neuonc/noab294	Low	High	Low	Low
10.3390/cancers14122992	Low	High	Low	Low
10.1186/s40658-022-00491-x	Unclear	High	Low	Low
10.3389/fonc.2022.977822	Low	High	Low	Low
10.1016/j.diii.2021.09.009	Low	High	Low	Low
10.1001/jamaoncol.2021.6818	Low	Low	Low	Low
10.3390/diagnostics12020388	Low	High	Low	Low
10.1111/exd.14330	Unclear	High	Unclear	Unclear
10.1136/jitc-2021-003261	Low	Low	Unclear	Unclear
10.3390/jpm11040257	Low	High	Unclear	Unclear
10.1158/1541-7786.MCR-20-1038	Low	High	Low	Low
10.3389/fonc.2021.704607	Low	High	Unclear	Unclear
10.1055/a-1140-5458	Low	High	Low	Low
10.3390/cancers12123493	Low	High	Low	Low
10.1158/1078-0432.CCR-20-0020	Low	High	Low	Low
10.3389/fonc.2020.01524	Low	Low	Low	Low
10.1016/j.ejrad.2020.109242	Low	High	Low	Low
10.1016/j.ejrad.2020.109268	Low	High	Low	Low
10.1038/s41598-020-63821-y	Low	High	Low	Low
10.2967/jnumed.119.228312	Low	High	Low	Low
10.1016/j.ejrad.2019.108688	Low	High	Unclear	Unclear
10.1093/neuonc/noz141	Low	High	Low	Low
10.1007/s00330-018-5933-x	Low	High	Unclear	Unclear
10.1093/annonc/mdz108	Low	Low	High	Unclear
10.2967/jnumed.116.179648	Low	High	High	High
10.2217/fon.14.265	Low	High	Unclear	Unclear
10.2214/AJR.15.14315	Low	High	Low	Low
10.1111/j.1755-3768.1992.tb04920.x	Unclear	Low	Low	Low
10.1109/JBHI.2022.3230060	Unclear	Low	Unclear	Unclear
Low	38	10	28	30
High	0	30	3	1
Unclear	2	0	9	9

## Sheet: QUADAS-2; Applicability
	QUADAS-2 (SYSTEMATIC REVIEW)
Applicability
	Patient selection	Index test	Reference standard
10.1155/2023/6057196	Low	Low	Low
10.1136/jitc-2024-009568	Low	High	Low
10.3390/cancers16152669	Low	High	Unclear
10.1167/iovs.65.8.3	Low	High	Low
10.3390/cancers15102700	Low	Low	Low
10.1097/RCT.0000000000001384	Low	Low	Low
10.3390/diagnostics13203210	Low	High	Low
10.1002/psp4.12983	Low	High	Low
10.1016/j.crad.2023.08.012	Low	Low	Low
10.1016/j.ejca.2023.02.017	Low	High	Low
10.1007/s11548-022-02662-8	Low	High	Low
10.1093/neuonc/noab294	Low	High	Low
10.3390/cancers14122992	Low	High	Low
10.1186/s40658-022-00491-x	Low	High	Low
10.3389/fonc.2022.977822	Low	High	Low
10.1016/j.diii.2021.09.009	Low	High	Low
10.1001/jamaoncol.2021.6818	Low	Low	Low
10.3390/diagnostics12020388	Low	High	Low
10.1111/exd.14330	Low	High	Low
10.1136/jitc-2021-003261	Low	Low	Unclear
10.3390/jpm11040257	Low	High	Unclear
10.1158/1541-7786.MCR-20-1038	Low	High	Low
10.3389/fonc.2021.704607	Low	High	Unclear
10.1055/a-1140-5458	Low	High	Low
10.3390/cancers12123493	Low	High	Low
10.1158/1078-0432.CCR-20-0020	Low	High	Low
10.3389/fonc.2020.01524	Low	Low	Low
10.1016/j.ejrad.2020.109242	Low	High	Low
10.1016/j.ejrad.2020.109268	Low	High	Low
10.1038/s41598-020-63821-y	Low	High	Low
10.2967/jnumed.119.228312	Low	High	Low
10.1016/j.ejrad.2019.108688	Low	High	Unclear
10.1093/neuonc/noz141	Low	High	Low
10.1007/s00330-018-5933-x	Low	High	Unclear
10.1093/annonc/mdz108	Low	Low	Unclear
10.2967/jnumed.116.179648	Low	High	High
10.2217/fon.14.265	Low	High	Unclear
10.2214/AJR.15.14315	Low	High	Low
10.1111/j.1755-3768.1992.tb04920.x	Unclear	Low	Low
10.1109/JBHI.2022.3230060	Unclear	Low	Unclear
Low	38	10	30
High	0	30	1
Unclear	2	0	9

## Sheet: QUADAS-2; meta-analysis
		QUADAS-2 (META-ANALYSIS)
TITLE	DOI	Risk of bias						Applicability
		Patient selection	Index test	Reference standard	Flow and timing			Patient selection	Index test	Reference standard
Machine Learning Improves the Prediction of Responses to Immune Checkpoint Inhibitors in Metastatic Melanoma	10.3390/cancers15102700	Low	Low	Low	Low			Low	Low	Low
Combination of Whole-Body Baseline CT Radiomics and Clinical Parameters to Predict Response and Survival in a Stage-IV Melanoma Cohort Undergoing Immunotherapy	10.3390/cancers14122992	Low	High	Low	Low			Low	High	Low
Can Whole-Body Baseline CT Radiomics Add Information to the Prediction of Best Response, Progression-Free Survival, and Overall Survival of Stage IV Melanoma Patients Receiving First-Line Targeted Therapy: A Retrospective Register Study	10.3390/diagnostics13203210	Low	High	Low	Low			Low	High	Low
Can Delta Radiomics Improve the Prediction of Best Overall Response, Progression-Free Survival, and Overall Survival of Melanoma Patients Treated with Immune Checkpoint Inhibitors?	10.3390/cancers16152669	Low	High	Unclear	Low			Low	High	Unclear
CT radiomics compared to a clinical model for predicting checkpoint inhibitor treatment outcomes in patients with advanced melanoma	10.1016/j.ejca.2023.02.017	Low	High	Low	Low			Low	High	Low
PET/CT radiomics for prediction of hyperprogression in metastatic melanoma patients treated with immune checkpoint inhibitors	10.3389/fonc.2022.977822	Low	High	Low	Low			Low	High	Low
Textural features in FDG-PET/CT can predict outcome in melanoma patients to treatment with Vemurafenib and Ipililumab	10.1055/a-1140-5458	Low	High	Low	Low			Low	High	Low
Textural features in FDG-PET/CT can predict outcome in melanoma patients to treatment with Vemurafenib and Ipililumab	10.1055/a-1140-5458	Low	High	Low	Low			Low	High	Low
Early Readout on Overall Survival of Patients With Melanoma Treated With Immunotherapy Using a Novel Imaging Analysis	10.1001/jamaoncol.2021.6818	Low	Low	Low	Low			Low	Low	Low
Outcome Prediction at Patient Level Derived from Pre-Treatment 18F-FDG PET Due to Machine Learning in Metastatic Melanoma Treated with Anti-PD1 Treatment	10.3390/diagnostics12020388	Low	High	Low	Low			Low	High	Low
